# Supplementary material for: Brain Complexity and Parametrization of Power Spectral Density in Children with Specific Language Impairment
Source: Entropy (Basel). 2025 May 28;27(6):572. doi: 10.3390/e27060572 (PMC12191662; doi:10.3390/e27060572)
Supplement: Supplementary file 1 [file entropy-27-00572-s001.zip]

Archive with 1 entries (1 files):
- entropy-3594963-supplementary.pdf
